# Supplementary material for: Impact of intraoperative medial collateral ligament injury on outcomes after total knee arthroplasty: a meta-analysis and systematic review
Source: J Orthop Surg Res. 2021 Nov 20;16:686. doi: 10.1186/s13018-021-02824-5 (PMC8605566; doi:10.1186/s13018-021-02824-5)
Supplement: Supplementary file 1 — Additional file 1. Detailed search strategy of Pubmed. [file 13018_2021_2824_MOESM1_ESM.csv]

Search number	Query	Sort By	Filters	Search Details	Results	Time
8	(("Medial Collateral Ligament, Knee"[Mesh]) OR ((((((((((((((((((Knee Medial Collateral Ligament[Title/Abstract]) OR (Tibial Collateral Ligament[Title/Abstract])) OR (Collateral Ligament, Tibial[Title/Abstract])) OR (Collateral Ligaments, Tibial[Title/Abstract])) OR (Ligament, Tibial Collateral[Title/Abstract])) OR (Ligaments, Tibial Collateral[Title/Abstract])) OR (Tibial Collateral Ligaments[Ti…	Most Recent		("medial collateral ligament, knee"[MeSH Terms] OR ("knee medial collateral ligament"[Title/Abstract] OR "tibial collateral ligament"[Title/Abstract] OR "collateral ligament tibial"[Title/Abstract] OR (("Collateral"[All Fields] OR "collaterality"[All Fields] OR "collateralization"[All Fields] OR "collateralizations"[All Fields] OR "collateralize"[All Fields] OR "collateralized"[All Fields] OR "co…	254	03:50:12
7	("Arthroplasty, Replacement, Knee"[Mesh]) OR ((((((((((((((((Arthroplasties, Replacement, Knee[Title/Abstract]) OR (Arthroplasty, Knee Replacement[Title/Abstract])) OR (Knee Replacement Arthroplasties[Title/Abstract])) OR (Knee Replacement Arthroplasty[Title/Abstract])) OR (Replacement Arthroplasties, Knee[Title/Abstract])) OR (Knee Arthroplasty, Total[Title/Abstract])) OR (Arthroplasty, Total Kn…	Most Recent		"arthroplasty, replacement, knee"[MeSH Terms] OR ((("Arthroplasty"[MeSH Terms] OR "Arthroplasty"[All Fields] OR "Arthroplasties"[All Fields]) AND "replacement knee"[Title/Abstract]) OR "arthroplasty knee replacement"[Title/Abstract] OR "knee replacement arthroplasties"[Title/Abstract] OR "knee replacement arthroplasty"[Title/Abstract] OR (("replace"[All Fields] OR "replaceable"[All Fields] OR "re…	37,500	03:49:28
6	(((((((((((((((Arthroplasties, Replacement, Knee[Title/Abstract]) OR (Arthroplasty, Knee Replacement[Title/Abstract])) OR (Knee Replacement Arthroplasties[Title/Abstract])) OR (Knee Replacement Arthroplasty[Title/Abstract])) OR (Replacement Arthroplasties, Knee[Title/Abstract])) OR (Knee Arthroplasty, Total[Title/Abstract])) OR (Arthroplasty, Total Knee[Title/Abstract])) OR (Total Knee Arthroplas…	Most Recent		(("Arthroplasty"[MeSH Terms] OR "Arthroplasty"[All Fields] OR "Arthroplasties"[All Fields]) AND "replacement knee"[Title/Abstract]) OR "arthroplasty knee replacement"[Title/Abstract] OR "knee replacement arthroplasties"[Title/Abstract] OR "knee replacement arthroplasty"[Title/Abstract] OR (("replace"[All Fields] OR "replaceable"[All Fields] OR "replaced"[All Fields] OR "replaces"[All Fields] OR "…	33,038	03:49:07
4	"Arthroplasty, Replacement, Knee"[Mesh]	Most Recent		"arthroplasty, replacement, knee"[MeSH Terms]	26,604	03:43:35
3	("Medial Collateral Ligament, Knee"[Mesh]) OR ((((((((((((((((((Knee Medial Collateral Ligament[Title/Abstract]) OR (Tibial Collateral Ligament[Title/Abstract])) OR (Collateral Ligament, Tibial[Title/Abstract])) OR (Collateral Ligaments, Tibial[Title/Abstract])) OR (Ligament, Tibial Collateral[Title/Abstract])) OR (Ligaments, Tibial Collateral[Title/Abstract])) OR (Tibial Collateral Ligaments[Tit…	Most Recent		"medial collateral ligament, knee"[MeSH Terms] OR ("knee medial collateral ligament"[Title/Abstract] OR "tibial collateral ligament"[Title/Abstract] OR "collateral ligament tibial"[Title/Abstract] OR (("Collateral"[All Fields] OR "collaterality"[All Fields] OR "collateralization"[All Fields] OR "collateralizations"[All Fields] OR "collateralize"[All Fields] OR "collateralized"[All Fields] OR "col…	2,751	03:42:48
2	(((((((((((((((((Knee Medial Collateral Ligament[Title/Abstract]) OR (Tibial Collateral Ligament[Title/Abstract])) OR (Collateral Ligament, Tibial[Title/Abstract])) OR (Collateral Ligaments, Tibial[Title/Abstract])) OR (Ligament, Tibial Collateral[Title/Abstract])) OR (Ligaments, Tibial Collateral[Title/Abstract])) OR (Tibial Collateral Ligaments[Title/Abstract])) OR (Collateral Ligament, Medial,…	Most Recent		"knee medial collateral ligament"[Title/Abstract] OR "tibial collateral ligament"[Title/Abstract] OR "collateral ligament tibial"[Title/Abstract] OR (("Collateral"[All Fields] OR "collaterality"[All Fields] OR "collateralization"[All Fields] OR "collateralizations"[All Fields] OR "collateralize"[All Fields] OR "collateralized"[All Fields] OR "collateralizing"[All Fields] OR "collaterals"[All Fiel…	2,432	03:42:35
1	"Medial Collateral Ligament, Knee"[Mesh]	Most Recent		"medial collateral ligament, knee"[MeSH Terms]	1,005	03:33:57
